# Supplementary material for: Fine-Scale Genetic Structure and Demographic History in the Miyako Islands of the Ryukyu Archipelago
Source: Mol Biol Evol. 2021 Jan 12;38(5):2045–56. doi: 10.1093/molbev/msab005 (PMC8097307; doi:10.1093/molbev/msab005)
Supplement: msab005_Supplementary_Data [file msab005_supplementary_data.zip]

Archive with 5 entries (5 files):
- Miyako_SFigs_highResolution.pdf
- Miyako_SI.pdf
- Miyako_STable2.xlsx
- MiyakoSTable1.xlsx
- MiyakoSTable3.xlsx
