# Supplementary material for: Fine-Scale Genetic Structure and Demographic History in the Miyako Islands of the Ryukyu Archipelago
Source: Mol Biol Evol. 2021 Jan 12;38(5):2045–56. doi: 10.1093/molbev/msab005 (PMC8097307; doi:10.1093/molbev/msab005)
Supplement: msab005_Supplementary_Data [file msab005_supplementary_data.zip › Miyako_STable2.xlsx]

## Sheet: Sheet1
Supplementary Table 2 Patterson’s D statistics
Pop1 (W) Pop2 (X) : Pop3 (Y) Pop4 (Z)	D-stat	SE	Z	BABA	ABBA	#_of_SNPs_that_all_populations_have_data
YRI, OKI; IKM, MYNE	0.0046	0.000585	7.91	5274	5323	183812
YRI, JMN; IKM, MYNE	0.0046	0.00176	2.605	5391	5342	183761
YRI, JPT; IKM, MYNE	0.0035	0.000427	8.297	5266	5229	183812
YRI, CHB; IKM, MYNE	0.0025	0.000448	5.505	5230	5204	183812
YRI,OKI; IKM, MYSW	0.0045	0.000504	9.027	5312	5264	183812
YRI, JMN; IKM, MYSW	0.0043	0.002074	2.05	5399	5353	183761
YRI, JPT; IKM, MYSW	0.0036	0.000518	6.864	5276	5239	183812
YRI, CHB; IKM, MYSW	0.0024	0.000546	4.469	5240	5214	183812
YRI, OKI; MYSW, MYNE	0.0001	0.000276	0.324	5295	5296	183812
YRI, JMN; MYSW, MYNE	0.0003	0.000953	0.338	5378	5375	183761
YRI, JPT; MYSW, MYNE	0	0.00027	-0.068	5253	5254	183812
YRI, CHB; MYSW, MYNE	0	0.000304	0.062	5222	5221	183812
YRI: Yoruba in Ibadan, Nigeria, JMN: Jomon, JPT: Japanese in Tokyo, Japan, CHB: Han Chinese in Beijing, China, OKI: Okinawajima, IKM: Ikema/Irabu, MYNE: Miyakojima northeast, MYSE: Miyakojima southwest
