# Supplementary material for: Fine-Scale Genetic Structure and Demographic History in the Miyako Islands of the Ryukyu Archipelago
Source: Mol Biol Evol. 2021 Jan 12;38(5):2045–56. doi: 10.1093/molbev/msab005 (PMC8097307; doi:10.1093/molbev/msab005)
Supplement: msab005_Supplementary_Data [file msab005_supplementary_data.zip › MiyakoSTable1.xlsx]

## Sheet: SupplementaryTable1
	Supplementary Table 1 Recorded events and data related to the demographic history of the Miyako Islands
	Period	Age	Estimated population size in the Miyako islands	Demographics	Historical event or other data of the Miyako islands	Data source	References
	Paleolithic	BC 26,000-6,500	NA	First colonization?	The oldest evidence (human fossil) for the presence of Homo sapiens in the Miyako islands.	Archaeological data	Sakura 1986; Narasaki et al. 2000; BEMC 2015
		BC 6500-2,800	NA		No evidence for the presence of Homo sapiens
	Neolithic (Aceramic phase)	BC 2800-AD 600	NA	Colonization	Evidences (Archaeological sites and artifacts) for the presence of Homo sapiens in the Miyako Islands. A human colonization or cultural contact from the maritime Southeast Asia (e.g. the Southern Philippines; Wallacea) have been suggested.	Archaeological data	Asato 1993; HMEC 2013
	Historical (Gusuku period)	AD 1100-1200	NA	Colonization or Migration	The number of archaeological sites was slightly increased in the Miyako islands. A large human migration or cultural propagation from the Northern Ryukyu islands (e.g. the Okinawa Island) have been suggested.	Archaeological data	HMEC 2013
		AD 1200-1300	2,000-3,000?	population increase	The number of archaeological sites was sharply increased (~4 times) in the Miyako Islands, and the distribution of Archaeological sites was expanded to the Irabu and Ikema islands.	Archaeological data and Historical records	HMEC 2013
		AD 1365-1408			A local lord ruled the Miyako Islands. Miyako People traded with the Ryukyu Kingdom in the Northern Ryukyu Islands by bringing goods as tribute, and receiving gifts in return.	Archaeological data and Historical records	HMEC 2013
	Historical (Ryukyu Kigdom period)	AD 1609			The Miyako Islands were occupied by Satsuma domain, which was the feudal lord st Kyusyu (Southern part of Japanese islands)	Historical records	HMEC 2013
		AD 1611	4,780-7,745?	population increase	The Satsuma domain intoroduced a poll tax for 15-50 years old man and woman in the Miyako Islands.	Historical records	HMEC 2013
		AD 1630			Transportations among Miyako Islands were prohibited by the Satsuma domain.	Historical records	HMEC 2013
		AD 1611-1647	NA	population decrease?	Dissolution of three villages (Niima, Nakakiya-tomari, and Kinsu) in the Miyakojima, and two villages (Kugai and Nishi) in the Irabu island.	Historical records	HMEC 2013
		AD 1647	NA	Migaration from the Miyako island to the Irabu island	Poeple in the Nozaki village in the Miyakojima island were forced to immigrate to Kugai village in the Irabu island.	Historical records	HMEC 2013
		AD 1686	NA	Migaration from the Miyako or Ikema island to the Irabu island	The Kawamitsu and Sawata villages in the Irabu island were established by the immigrants from the Ikema island and/or the Yonaha village in southwest of the Miyakojima island.	Historical records	HMEC 2013
		AD 1714	NA	population increase?	Two new villages: the Ōura and Karide in the Miyakojima island were established.	Historical records	HMEC 2013
		AD 1716	NA	population increase?	Two new villages: the Nobaru and Bora in Miyakojima island were established.	Historical records	HMEC 2013
		AD 1725	NA	Migaration from the Ikema or Ogami island to the Miyako island.	The Nagama village in the Miyakojima island was established by immigrants from the Ikema or Ogami island.	Historical records	HMEC 2013
		AD 1728-1743	NA	population increase?	Three new villages (Higa, Shinjo, and Nshizato) in Miyakojima island were established.	Historical records	HMEC 2013
		AD 1729	24265	population increase	12,151 men and 12,114 women were reported to live in the Miyako Islands.	Historical records	HMEC 2013
		AD 1766	NA	Population increase?	New villages such as Nakaji, Nagahama, and Maezato, in Miyakojima island were established.	Historical records	HMEC 2013
		AD 1733	NA	Migaration from the Ikema island to the Irabu island	People in the Ikema village in Ikema island were forced to immigrant to the Irabu island, and the new village (Kuninaka) was established.	Historical records	HMEC 2013
		AD 1771	NA	population decrease (by disaster)	A giant tsunami (locally called "Maiwa no Ōtsunami") hit the Miyako Islands, and killed 2,548 individuals, including 2,042 people living in the four villages (Tomor, Uruka, Shinzato and Miyaguni) in the southern coast of the Miyakojima island, according to the histrical records.	Historical records	Goto 2010; HMEC 2013
		after AD 1771	NA	Migaration from the Irabu island to the Miyako island	People in the Nagahama, Maezato, Sawada, and Kuninaka village in the Irabu island were forced to immigrate to the four destructed villages by tsunami in Miyakojima island.	Historical records	HMEC 2013
		AD 1815	28743	population increase		Historical records	HMEC 2013
		AD 1836-1873	26152	population decrease (by disasters)	Typhonn, drought, and famine killed 1,106 peoples in AD 1836; 9 in AD 1844; 2,139 in AD 1852, respectively. Additional 660 were killed by a pandemic of the febrility after these disasters.	Historical records	HMEC 2013
		AD 1872	NA	Immigrant from the Okinawa island to the Miyako island	Total 168 illegal immigrants from the Okinawajima island were reported, administrative authority ordered them to return to the Okinawajima island.	Historical records	HMEC 2013
		AD 1874	NA	population increse, Migaration from the Ikema island to the Miyako island	Total 290 people in the Ikema village in the Ikema island were forced to immigrate to the Nishihara village in northern Miyakojima island. Two new villages (Nishihara and Fukuzato) were established in the Miyakojima island.	Historical records	HMEC 2013
	Modern	AD 1879			Ryukyu Kingdom was annexed into the Empire of Japan as Okinawa prefecture.
		AD 1880	28414		5,933 houses in the Miyako islands.	Demographic statistics	HMEC 2013
		AD 1883	29312		6,137 houses and 47.71 square kilometers farmland in the Miyako islands.	Demographic statistics	GRI 1967; HMEC 2013
		AD 1890	34658		7,072 houses and 53.66 square kilometers farmland in the Miyako islands.	Demographic statistics	GRI 1967; HMEC 2013
		AD 1891	35227		7,157 houses and 53.66 square kilometers farmland in the Miyako islands.	Demographic statistics	GRI 1967; HMEC 2013
		AD 1892	35429		7,239 houses and 77.31 square kilometers farmland in the Miyako islands.	Demographic statistics	GRI 1967; HMEC 2013
		AD 1893	35046		7,238 houses and 77.31 square kilometers farmland in the Miyako islands.	Demographic statistics	HHEC 1978, HMEC 2013
		AD 1894	35440		71.73 square kilometers farmland in the Miyako islands.	Demographic statistics	HMEC 2013
		AD 1895	36377		71.73 square kilometers farmland in the Miyako islands.	Demographic statistics	HMEC 2013
		AD 1896	37134		71.73 square kilometers farmland in the Miyako islands.	Demographic statistics	HMEC 2013
		AD 1899	38936		7,888 houses in the Miyako islands.	Demographic statistics	GRI 1967; HMEC 2013
		AD 1900	40488		7,975 houses and 75.93 square kilometers farmland in the Miyako islands.	Demographic statistics	GRI 1967; HMEC 2013
		AD 1901	40474		8,105 houses and 80.58 square kilometers farmland in the Miyako islands.	Demographic statistics	GRI 1967; HMEC 2013
		AD 1902	40795		8,190 houses and 125.48 square kilometers farmland in the Miyako islands.	Demographic statistics	GRI 1967; HMEC 2013
		AD 1903	41095		The poll tax from AD 1611 was abolished. 8,115 houses and 125.48 square kilometers farmland in the Miyako islands.	Demographic statistics	GRI 1967; HMEC 2013
		AD 1904	NA	population decrease (by the war)	20 people from the Miyako Islands were killed in the Russo-Japanese War (AD 1904-1905).	Historical records	HHEC 2005, HMEC 2013
		AD 1912	NA	population decrease (by the infectious disease)	878 people in the Miyako Islands were killed by cholera, including 251 in the Sarahama village in the Irabu island, 111 in the Shimoji village in Miyako and Kurima islands.	Historical records	HOEC 1990, HMEC 2013
		AD 1920-1927	NA	population decrease (by the infectious disease)	202 people in the Miyako Islands were killed by malaria.	Historical records	HHEC 1976a, HMEC 2013
		AD 1941-1945	NA	population decrease (by the war)	3,438 peoples from the Miyako Islands were killed inthe Pacific War (AD 1941-1945) .	Demographic statistics	HMEC 2013
		AD 1946			Okinawa prefecture including the Miyako Islands was occupied by the United States.
		AD 1946-1953	NA	Population decrease (by the infectios disease)	754 peoples in the Miyako Islands were killed by malaria.	Historical records	HHEC 1985, HMEC 2013
		AD 1947	73606	Population increase	The population increase mainly caused by returnees from the war or evacuation. 34,911 men and 38,695 women, 13,889 houses in the Miyako islands.	Demographic statistics	HHEC 1976b, HMEC 2013
		AD 1950	74618		30,897 in the Hirara city; 16,514 in the Gusukube town; 6,427 in the Shimoji town; 5,547 in the Ueno village 11,433 in the Irabu village, and 3,800 in the Tarama village.	Demographic statistics	The national census data of Statistical Bureau of Japan
		AD 1955	75392		32,716 in the Hirara city; 16,605 in the Gusukube town; 6,177 in the Shimoji town; 5,783 in the Ueno village, 10,815 in the Irabu village, and 3,296 in the Tarama village.	Demographic statistics	The national census data of Statistical Bureau of Japan
		AD 1960	72339		32,506 in the Hirara city; 15,433 in the Gusukube town; 5,703 in the Shimoji town; 5,005 in the Ueno village, 10,796 in the Irabu village, and 2,896 in the Tarama village.	Demographic statistics	The national census data of Statistical Bureau of Japan
		AD 1965	69825		32,591 in the Hirara city; 14,559 in the Gusukube town; 5,206 in the Shimoji town; 4,603 in the Ueno village, 10,263 in the Irabu village, and 2,603 in the Tarama village.	Demographic statistics	The national census data of Statistical Bureau of Japan
		AD 1970	60953		29,721 in the Hirara city; 12,053 in the Gusukube town; 4,022 in the Shimoji town; 3,739 in the Ueno village, 9,132 in the Irabu village, and 2,286 in the Tarama village.	Demographic statistics	The national census data of Statistical Bureau of Japan
		AD 1972			Okinawa prefecture including the Miyako Islands was returned to Japan.
		AD 1975	57762		29,301 in the Hirara city; 10,883 in the Gusukube town; 3,116 in the Shimoji town; 3,493 in the Ueno village, 9,164 in the Irabu village, and 1,805 in the Tarama village.	Demographic statistics	The national census data of Statistical Bureau of Japan
	Cited events in the manuscript are shown as red characters.
	References
	Asato S. 1993. The prehistoric southern Ryukyu Islands. In Higa M (ed). Kaiyo Bunka-Ron. Gaifu Publications: Tokyo, Japan: 61–84. (in Japanese)
	BEMC (Board of Education of Miyako-jima City). 2015. Arafu iseki; Tsudupi-sukiabu iseki; Tmori-motojima iseki: Miyako-jima shinai iseki hakkutsu chousa houkoku-syo (Arafu; Tsdupi-sukiabu and Tomori-motjima site: Exacavation report of the archaeological sites in Miyako-jima city. Board of Education of Miyako-jima City, Miyako-jima city, Japan. (in Japanese)
	Goto K., Kawana T., Imamura F. 2010. Historical and geological evidence of boulders deposited by tsunamis, southernRyukyu Islands, Japan. Earth-Science Reviews, 102: 77-99.
	GRI (Government of the Ryukyu Islands). 1967. Okinawa kenshi (The history of Okinawa Prefecture) volume 20. Government of the Ryukyu Islands, Okinawa, Japan. (in Japanese)
	HHEC (History of Hirara city Editing Committee). 1976a. Hirara shi-shi, volume 1 (The History of Hirara city). Hirara city, Japan. (in Japanese)
	HHEC (History of Hirara city Editing Committee). 1976b. Hirara shi-shi, volume 5 (The History of Hirara city). Hirara city, Japan. (in Japanese)
	HHEC (History of Hirara city Editing Committee). 1978. Hirara shi-shi, volume 4 (The History of Hirara city). Hirara city, Japan. (in Japanese)
	HHEC (History of Hirara city Editing Committee). 1985. Hirara shi-shi, volume 6 (The History of Hirara city). Hirara city, Japan. (in Japanese)
	HHEC (History of Hirara city Editing Committee). 2005. Hirara shi-shi, volume 10 (The History of Hirara city). Hirara city, Japan. (in Japanese)
	HMEC (History of Miyako-jima city Editing Committee). 2013. Miyako no Rekishi: Miyako-jima shi-shi, volume 1 (The history of Miyako-jima city). Board of Education of Miyako-jima City, Miyako-jima city, Japan. (in Japanese)
	HOEC (History of Okinawa prefectural police Editing Committee). 1990. Okinawa-ken keisatsu-shi, volume 1 (The History of Okinawa prefectural police). Okinawa prefectural police headquarters, Okinawa, Japan. (in Japanese)
	Narasaki S., Baba H., Matsuura S., Kondo M. 2000. Palaeolithic Hominids of Japan. Bulletin of Gunma Museum of Natural History, volume 4: 23-46. (in Japanese)
	Sakura H. 1981. Pleistocene human bone found at Pinza-Abu(Goat Cave), Miyako Island - A short report. Bulletin of the National Science Museum Ser. D Anthropology (7): 1-6.
	Statistical Bureau of Japan: https://www.stat.go.jp/english/index.html
