# Supplementary material for: Fine-Scale Genetic Structure and Demographic History in the Miyako Islands of the Ryukyu Archipelago
Source: Mol Biol Evol. 2021 Jan 12;38(5):2045–56. doi: 10.1093/molbev/msab005 (PMC8097307; doi:10.1093/molbev/msab005)
Supplement: msab005_Supplementary_Data [file msab005_supplementary_data.zip › MiyakoSTable3.xlsx]

## Sheet: Sheet1
Supplementary Table 3. Information on the birthplaces of grandparents
Islands	Detailed address 1	Detailed address 2	Longitude (°N)	Latitude (°N)	SubPop3_blue	SubPop3_red	SubPop3_green	SubPop3_sum
Ikema	Ikema	Ikema	125.242	24.9316	10	0	0	10
Irabu	Irabu	Irabu	125.178	24.8312	54	0	0	54
		Sarahama	125.204	24.839	34	0	0	34
Minna	Minna	Minna	124.695	24.7554	0	1	0	1
Tarama	Tarama	Tarama	124.699	24.6568	0	8	0	8
Kurima	Kurima	Kurima	125.247	24.7213	0	0	2	2
Ogami	Ogami	Ogami	125.308	24.9165	0	0	0	0
Miyakojima	Hirara	Karimata	125.281	24.8765	0	10	0	10
		Shimajiri	125.298	24.8686	0	2	0	2
		Oura	125.303	24.8444	0	0	0	0
		Nishihara	125.312	24.8273	4	0	0	4
		Nikawadori	125.286	24.8279	0	3	0	3
		Nishi-nakasone	125.302	24.8129	0	1	0	1
		Higashi-nakasone	125.294	24.8032	0	1	0	1
		Higashi-nakasonezoe	125.33	24.7936	0	1	0	1
		Nishizato	125.297	24.7945	0	2	0	2
		Shimosato	125.289	24.7883	0	5	0	5
		Kugai	125.266	24.7937	0	6	0	6
		Matsubara	125.278	24.78	0	0	0	0
		Unknown	-	-	14	77	2	93
	Gusukube	Nagama	125.363	24.7798	0	8	1	9
		Higa	125.382	24.77	0	8	0	8
		Fukuzato	125.393	24.7471	0	15	0	15
		Aragusuku	125.418	24.7521	0	10	0	10
		Bora	125.44	24.7352	0	6	0	6
		Tomori	125.372	24.7329	0	11	0	11
		Nishizatosoe	125.369	24.7522	0	12	0	12
		Shimozatosoe	125.342	24.7589	0	3	0	3
		Uruka	125.354	24.7394	0	6	0	6
		Unknown	-	-	0	81	0	81
	Ueno	Nobaru	125.323	24.7566	0	2	2	4
		Shinzato	125.34	24.7316	0	5	1	6
		Miyaguni	125.32	24.7255	1	0	9	10
		Unknown	-	-	0	8	31	39
	Shimoji	Kadekari	125.302	24.7333	0	0	1	1
		Kawamitsu	125.294	24.7624	0	0	1	1
		Uechi	125.284	24.7504	0	0	0	0
		Sugama	125.287	24.7356	0	1	1	2
		Yonaha	125.263	24.7468	0	0	1	1
		Unknown	-	-	0	0	30	30
We list the locations and names of each settlement along with the number of individuals living in the same place for 3 generations
